# Supplementary material for: Pharmacological Profile of MP-101, a Novel Non-racemic Mixture of R- and S-dimiracetam with Increased Potency in Rat Models of Cognition, Depression and Neuropathic Pain
Source: Cells. 2022 Dec 13;11(24):4027. doi: 10.3390/cells11244027 (PMC9776800; doi:10.3390/cells11244027)
Supplement: Supplementary file 1 [file cells-11-04027-s001.zip]

Archive with 1 entries (1 files):
- cells-2056711-SI.pdf
